# Supplementary material for: Antimicrobial Stewardship in the Emergency Department Observation Unit: Definition of a New Indicator and Evaluation of Antimicrobial Use and Clinical Outcomes
Source: Antibiotics (Basel). 2024 Apr 12;13(4):356. doi: 10.3390/antibiotics13040356 (PMC11047618; doi:10.3390/antibiotics13040356)
Supplement: Supplementary file 1 [file antibiotics-13-00356-s001.zip]

Archive with 1 entries (1 files):
- antibiotics-2897002-supplementary.pdf
